# Supplementary material for: Systems spatiotemporal dynamics of traumatic brain injury at single-cell resolution reveals humanin as a therapeutic target
Source: Cell Mol Life Sci. 2022 Aug 11;79(9):480. doi: 10.1007/s00018-022-04495-9 (PMC9372016; doi:10.1007/s00018-022-04495-9)
Supplement: Supplementary file 5 — (XLSX 15 KB) [file 18_2022_4495_MOESM5_ESM.xlsx]

## Sheet: Sheet1
Supplementary Table 4. Consensus ranks of transcriptome perturbation across three different metrics.
Tissue	Timepoint	Cell Type	ED Rank	SVM Rank	Subset DEG Rank	Average Rank	Cell Fraction Shift
Blood	24hrs	B.Cells	1	7	5	4.33333	No
Blood	24hrs	CD4T	2	5	1	2.66667	No
Blood	24hrs	CD8T	3	1	1	1.66667	No
Blood	24hrs	GRAN	8	4	5	5.66667	Yes
Blood	24hrs	Ly6c+.Mon	5	3	3	3.66667	No
Blood	24hrs	MEGK	6	2	8	5.33333	No
Blood	24hrs	NK.Cells	4	6	3	4.33333	No
Blood	24hrs	Treml4+.Mon	7	8	5	6.66667	No
Blood	7days	B.Cells	1	3	5	3	No
Blood	7days	CD4T	5	4	2	3.66667	No
Blood	7days	CD8T	4	1	1	2	No
Blood	7days	GRAN	7	7	7	7	No
Blood	7days	Ly6c+.Mon	3	2	3	2.66667	No
Blood	7days	MEGK	8	8	7	7.66667	No
Blood	7days	NK.Cells	2	5	3	3.33333	No
Blood	7days	Treml4+.Mon	6	6	6	6	No
Frontal Cortex	24hrs	aMG	3	10	6	6.33333	No
Frontal Cortex	24hrs	ASC	1	2	1	1.33333	No
Frontal Cortex	24hrs	END	2	6	4	4	No
Frontal Cortex	24hrs	INT.Calb2	21	14	13	16	No
Frontal Cortex	24hrs	INT.Dlk1	15	19	13	15.6667	No
Frontal Cortex	24hrs	INT.Foxp1	17	15	13	15	No
Frontal Cortex	24hrs	INT.Foxp2	23	23	13	19.6667	No
Frontal Cortex	24hrs	INT.Nrip3	14	3	9	8.66667	No
Frontal Cortex	24hrs	INT.Sst	22	23	13	19.3333	No
Frontal Cortex	24hrs	INT.Tac1	25	21	13	19.6667	No
Frontal Cortex	24hrs	INT.Trh	16	16	13	15	No
Frontal Cortex	24hrs	INT.Vip	12	9	13	11.3333	No
Frontal Cortex	24hrs	Layer23	8	1	2	3.66667	No
Frontal Cortex	24hrs	Layer6	24	23	13	20	No
Frontal Cortex	24hrs	MAC	10	11	12	11	No
Frontal Cortex	24hrs	MG	6	13	13	10.6667	No
Frontal Cortex	24hrs	NEU.Zscan20	20	22	13	18.3333	No
Frontal Cortex	24hrs	NeuroG1	9	12	10	10.3333	No
Frontal Cortex	24hrs	NeuroG2	13	18	10	13.6667	No
Frontal Cortex	24hrs	nODC	19	20	13	17.3333	No
Frontal Cortex	24hrs	ODC	4	4	5	4.33333	No
Frontal Cortex	24hrs	OPC	5	8	8	7	No
Frontal Cortex	24hrs	PER	7	7	3	5.66667	No
Frontal Cortex	24hrs	PIR	11	5	7	7.66667	No
Frontal Cortex	24hrs	SMC	18	17	12	15.6667	No
Frontal Cortex	7days	aMG	3	11	2	5.33333	No
Frontal Cortex	7days	ASC	2	7	5	4.66667	No
Frontal Cortex	7days	END	1	8	5	4.66667	No
Frontal Cortex	7days	INT.Calb2	12	2	5	6.33333	No
Frontal Cortex	7days	INT.Dlk1	9	4	3	5.33333	No
Frontal Cortex	7days	INT.Foxp1	16	16	18	16.6667	No
Frontal Cortex	7days	INT.Foxp2	23	3	11	12.3333	No
Frontal Cortex	7days	INT.Nrip3	6	5	11	7.33333	No
Frontal Cortex	7days	INT.Sst	20	22	18	20	No
Frontal Cortex	7days	INT.Tac1	25	25	18	22.6667	No
Frontal Cortex	7days	INT.Trh	22	1	18	13.6667	No
Frontal Cortex	7days	INT.Vip	21	20	18	19.6667	No
Frontal Cortex	7days	Layer23	10	6	11	9	No
Frontal Cortex	7days	Layer6	24	21	18	21	No
Frontal Cortex	7days	MAC	14	15	18	15.6667	No
Frontal Cortex	7days	MG	5	17	5	9	Yes
Frontal Cortex	7days	NEU.Zscan20	19	24	11	18	No
Frontal Cortex	7days	NeuroG1	8	9	4	7	No
Frontal Cortex	7days	NeuroG2	11	10	1	7.33333	No
Frontal Cortex	7days	nODC	15	19	5	13	No
Frontal Cortex	7days	ODC	4	13	11	9.33333	No
Frontal Cortex	7days	OPC	7	12	5	8	No
Frontal Cortex	7days	PER	13	18	11	14	No
Frontal Cortex	7days	PIR	18	14	18	16.6667	No
Frontal Cortex	7days	SMC	17	23	11	17	No
Hippocampus	24hrs	aMG	2	4	2	2.66667	No
Hippocampus	24hrs	ASC	1	1	1	1	No
Hippocampus	24hrs	CA1d	13	23	21	19	Yes
Hippocampus	24hrs	CA1v	19	8	13	13.3333	Yes
Hippocampus	24hrs	CA2.3	17	21	21	19.6667	Yes
Hippocampus	24hrs	CPE	14	17	13	14.6667	Yes
Hippocampus	24hrs	CR	16	20	13	16.3333	No
Hippocampus	24hrs	DG	20	2	13	11.6667	Yes
Hippocampus	24hrs	END	4	9	8	7	No
Hippocampus	24hrs	ENT	12	10	6	9.33333	Yes
Hippocampus	24hrs	EPEN	21	15	8	14.6667	No
Hippocampus	24hrs	FB	23	12	13	16	No
Hippocampus	24hrs	INT	10	22	13	15	Yes
Hippocampus	24hrs	MAC	7	3	4	4.66667	Yes
Hippocampus	24hrs	MG	5	5	3	4.33333	No
Hippocampus	24hrs	NeuroG1	15	16	13	14.6667	No
Hippocampus	24hrs	NeuroG2	18	13	8	13	No
Hippocampus	24hrs	nODC	9	14	8	10.3333	No
Hippocampus	24hrs	ODC	3	6	7	5.33333	No
Hippocampus	24hrs	OPC	6	18	13	12.3333	No
Hippocampus	24hrs	PER	22	19	8	16.3333	No
Hippocampus	24hrs	SMC	8	11	4	7.66667	No
Hippocampus	24hrs	SUB	11	7	21	13	Yes
Hippocampus	7days	aMG	2	8	5	5	No
Hippocampus	7days	ASC	4	2	2	2.66667	Yes
Hippocampus	7days	CA1d	12	6	5	7.66667	No
Hippocampus	7days	CA1v	10	12	15	12.3333	No
Hippocampus	7days	CA2.3	20	18	21	19.6667	No
Hippocampus	7days	CPE	6	5	2	4.33333	No
Hippocampus	7days	CR	17	13	5	11.6667	No
Hippocampus	7days	DG	8	7	1	5.33333	No
Hippocampus	7days	END	3	9	5	5.66667	No
Hippocampus	7days	ENT	21	3	21	15	No
Hippocampus	7days	EPEN	23	23	21	22.3333	No
Hippocampus	7days	FB	14	11	15	13.3333	No
Hippocampus	7days	INT	19	22	15	18.6667	No
Hippocampus	7days	MAC	9	19	5	11	No
Hippocampus	7days	MG	5	14	5	8	No
Hippocampus	7days	NeuroG1	22	15	15	17.3333	No
Hippocampus	7days	NeuroG2	18	21	15	18	No
Hippocampus	7days	nODC	13	16	15	14.6667	No
Hippocampus	7days	ODC	1	1	5	2.33333	No
Hippocampus	7days	OPC	7	10	5	7.33333	No
Hippocampus	7days	PER	15	20	5	13.3333	No
Hippocampus	7days	SMC	11	17	2	10	No
Hippocampus	7days	SUB	16	4	5	8.33333	No
